# Supplementary material for: Cytotoxicity and Chemotaxonomic Significance of Saponins from Wild and Cultured Asparagus Shoots
Source: Molecules. 2024 Jul 18;29(14):3367. doi: 10.3390/molecules29143367 (PMC11279782; doi:10.3390/molecules29143367)
Supplement: Supplementary file 1 [file molecules-29-03367-s001.zip]

Archive with 2 entries (2 files):
- S1-Material and Methods.pdf
- Supplementary Tables.pdf
